# Supplementary material for: A DNA phosphorothioation-based Dnd defense system provides resistance against various phages and is compatible with the Ssp defense system
Source: mBio. 2023 Jun 1;14(4):e00933-23. doi: 10.1128/mbio.00933-23 (PMC10470545; doi:10.1128/mbio.00933-23)
Supplement: Data S1 — Dnd protection against phages in E. coli DH10B. [file mbio.00933-23-s0010.xls]

## Sheet: Sheet1
Supplementary Data 1. Dnd protection against phages in E. coli DH10B
	Effficiency of plaque (EOP)a
Dnd systems	T1	T4	T5	T7	EEP
P. mirabilis 1166 PMIR	(4.92 ± 1.28) × 10-3	(7.58 ± 1.17) × 10-1	(6.47 ± 1.99) × 10-1	(9.80 ± 3.51) × 10-2	(1.40 ± 0.57) × 10-2
E. coli B7A	＜10-5	(5.30 ± 1.17) × 10-3	＜10-5	(0.50 ± 0.13) × 10-3	＜10-5
B. marisrubri RED65	(1.18 ± 0.12) × 10-1	(9.46 ± 0.26) × 10-2	(8.00 ± 0.54) × 10-1	(1.10 ± 0.15)	(7.90 ± 2.98) × 10-2
a EOP is calculated as the observed phage titer on DH10B(pACYC184) divided by the phage titer on DH10B(Dnd R-M). All assays were performed at least three times.
